# Supplementary material for: Orthopaedic Injuries in 272 Dressage Horses: A Retrospective Study
Source: Animals (Basel). 2025 Oct 14;15(20):2972. doi: 10.3390/ani15202972 (PMC12560884; doi:10.3390/ani15202972)
Supplement: Supplementary file 1 [file animals-15-02972-s001.zip]

Archive with 1 entries (1 files):
- animals-3841715-supplementary.docx
